# Supplementary material for: Single-Cell RNA-Seq Analysis Links DNMT3B and PFKFB4 Transcriptional Profiles with Metastatic Traits in Hepatoblastoma
Source: Biomolecules. 2024 Oct 31;14(11):1394. doi: 10.3390/biom14111394 (PMC11591731; doi:10.3390/biom14111394)
Supplement: Supplementary file 1 [file biomolecules-14-01394-s001.zip]

Archive with 1 entries (1 files):
- biomolecules-3233025-TABLE_S1.xlsx
