# Supplementary material for: Single-Cell RNA-Seq Analysis Links DNMT3B and PFKFB4 Transcriptional Profiles with Metastatic Traits in Hepatoblastoma
Source: Biomolecules. 2024 Oct 31;14(11):1394. doi: 10.3390/biom14111394 (PMC11591731; doi:10.3390/biom14111394)
Supplement: Supplementary file 1 [file biomolecules-14-01394-s001.zip › biomolecules-3233025-TABLE_S1.xlsx]

## Sheet: Table S1
hs.id	hs.gene	Elasticnet tumor score	mm.id	mm.gene	Annotation	Biosytems.Pathway	Roche.sector	Roche.subsector	sigma.substrate	sigma.general.term	sigma.minimap
ENSG00000141756	FKBP10	0.458	ENSMUSG00000001555	Fkbp10	peptidyl-prolyl cis-trans isomerase FKBP10 *	254939534
ENSG00000018625	ATP1A2	0.400	ENSMUSG00000007097	Atp1a2	sodium/potassium-transporting ATPase subunit alpha-2 precursor	30409956			Carbohydrates;	TCA Cycle in the Mitochondrial Matrix;
ENSG00000168268	NT5DC2	0.389	ENSMUSG00000071547	Nt5dc2	5'-nucleotidase domain-containing protein 2	568988697	Nucleotide Metabolism: Purines; Nucleotide Metabolism: Pyrimidines;	Purines; Pyrimidine Biosynthesis; Pyrimidines;	Purines and Pyrimidines;	Purines;	Purine Metabolism;
ENSG00000168671	UGT3A2	0.383	ENSMUSG00000072664	Ugt3a1	UDP-glucuronosyltransferase 3A1 precursor	164450477	Carbohydrate Metabolism: Acidic Carbohydrate Derivatives; Steroid Metabolism: Androgens and Estrogens; Tetrapyrrole Metabolism: Heme, Cytochromes, Cholorphyll;	Bile Pigments; Estrogens;	Carbohydrates;	Polysaccharides;
ENSG00000168671	UGT3A2	0.383	ENSMUSG00000049152	Ugt3a2	UDP-glucuronosyltransferase 3A2-like	21450243	Carbohydrate Metabolism: Acidic Carbohydrate Derivatives; Steroid Metabolism: Androgens and Estrogens; Tetrapyrrole Metabolism: Heme, Cytochromes, Cholorphyll;	Bile Pigments; Estrogens;	Carbohydrates;	Polysaccharides;
ENSG00000183010	PYCR1	0.356	ENSMUSG00000025140	Pycr1	pyrroline-5-carboxylate reductase 1, mitochondrial	21450149	Amino Acid Metabolism: Glutamate, Proline, Hydroxyproline;	Mesaconate Pathway;	Amino Acids;	Amino acids;
ENSG00000166165	CKB	0.297	ENSMUSG00000001270	Ckb	creatine kinase B-type	10946574	Amino Acid Metabolism: Urea Cycle;	Urea Cycle;	Amino Acids;	Amino acids;
ENSG00000116157	GPX7	0.288	ENSMUSG00000028597	Gpx7	glutathione peroxidase 7 *	13195626
ENSG00000088305	DNMT3B	0.286	ENSMUSG00000027478	Dnmt3b	DNA (cytosine-5)-methyltransferase 3B isoform X12	568915301	Amino Acid Metabolism: Serine, Threonine, Cysteine, Methionine;	Sulfur Metabolism;
ENSG00000084207	GSTP1	0.265	ENSMUSG00000038155	Gstp2	glutathione S-transferase P 2	32401425	Amino Acid Metabolism: Glutamate, Proline, Hydroxyproline;	Mesaconate Pathway;
ENSG00000084207	GSTP1	0.265	ENSMUSG00000060803	Gstp1	glutathione S-transferase P	10092608	Amino Acid Metabolism: Glutamate, Proline, Hydroxyproline;	Mesaconate Pathway;
ENSG00000083720	OXCT1	0.252	ENSMUSG00000022186	Oxct1	succinyl-CoA:3-ketoacid coenzyme A transferase 1, mitochondrial precursor	18266680	Lipid Metabolism: Fatty Acids;	Ketone Bodies;
ENSG00000115526	CHST10	0.246	ENSMUSG00000026080	Chst10	carbohydrate sulfotransferase 10 precursor	568907151	Amino Acid Metabolism: Glutamate, Proline, Hydroxyproline; Amino Acid Metabolism: Serine, Threonine, Cysteine, Methionine;	Mesaconate Pathway; Sulfur Metabolism;
ENSG00000104549	SQLE	0.243	ENSMUSG00000022351	Sqle	squalene monooxygenase	6678127	Lipid Metabolism: Carotenoids and Isoprenoids;	Isoprenoids;
ENSG00000167780	SOAT2	0.24	ENSMUSG00000023045	Soat2	sterol O-acyltransferase 2	22122547	Steroid Metabolism: Cholesterol Synthesis;	Zoosterols;
ENSG00000103160	HSDL1	0.232	ENSMUSG00000034189	Hsdl1	inactive hydroxysteroid dehydrogenase-like protein 1 *	568957633
ENSG00000138801	PAPSS1	0.229	ENSMUSG00000028032	Papss1	bifunctional 3'-phosphoadenosine 5'-phosphosulfate synthase 1	575403001	Amino Acid Metabolism: Serine, Threonine, Cysteine, Methionine;	Sulfur Metabolism;	Amino Acids;	Amino acids;
ENSG00000164294	GPX8	0.216	ENSMUSG00000021760	Gpx8	probable glutathione peroxidase 8*	21312336
ENSG00000152556	PFKM	0.204	ENSMUSG00000033065	Pfkm	ATP-dependent 6-phosphofructokinase, muscle type	254553348					Gluconeogenesis and Glycolysis; Gluconeogenesis and Glycolysis: Regulation; Glycolysis and TCA Cycle; Pentose Phosphate Pathways;
ENSG00000067225	PKM	0.198	ENSMUSG00000032294	Pkm	pyruvate kinase PKM	755529787	Carbohydrate Metabolism: Pyruvate Turnover;	Anaplerotic Reactions;	Carbohydrates;	Glycolysis in the Cytoplasm;	Anaplerotic Reactions of the TCA Cycle; Gluconeogenesis and Glycolysis; Gluconeogenesis and Glycolysis: Regulation; Glycolysis and TCA Cycle;
ENSG00000174099	MSRB3	0.177	ENSMUSG00000051236	Msrb3	methionine-R-sulfoxide reductase B3, mitochondrial *	568967806
ENSG00000213722	DDAH2	0.166	ENSMUSG00000007039	Ddah2	N(G),N(G)-dimethylarginine dimethylaminohydrolase 2 *	569000983
ENSG00000162409	PRKAA2	0.164	ENSMUSG00000028518	Prkaa2	5'-AMP-activated protein kinase catalytic subunit alpha-2	227452236	Lipid Metabolism: Carotenoids and Isoprenoids;	Carotenoids;
ENSG00000099194	SCD	0.159	ENSMUSG00000025203	Scd2	acyl-CoA desaturase 2	188219606	Lipid Metabolism: Fatty Acids;	Lipid Metabolism;	Lipids;	Lipid biosynthesis;
ENSG00000099194	SCD	0.159	ENSMUSG00000050195	Scd4	acyl-CoA desaturase 1 isoform X1	38261958	Lipid Metabolism: Fatty Acids;	Lipid Metabolism;	Lipids;	Lipid biosynthesis;
ENSG00000146070	PLA2G7	0.159	ENSMUSG00000023913	Pla2g7	platelet-activating factor acetylhydrolase precursor	569000483	Lipid Metabolism: Fatty Acids; Lipid Metabolism: Glyco- and Phospholipids;	Fatty Acid Oxidation; Phosphatides;	Lipids;	Phospholipids;	Prostaglandins, Thromboxanes, and Leucotrienes;
ENSG00000087253	LPCAT2	0.151	ENSMUSG00000033192	Lpcat2	lysophosphatidylcholine acyltransferase 2	27370522	Lipid Metabolism: Fatty Acids;	Lipid Metabolism;	Lipids;	Lipid biosynthesis;	Lipid Metabolism;
ENSG00000068366	ACSL4	0.149	ENSMUSG00000031278	Acsl4	long-chain-fatty-acid--CoA ligase 4	75992925			Carbohydrates;	Lipid biosynthesis;	Lipid Metabolism;
ENSG00000114268	PFKFB4	0.135	ENSMUSG00000025648	Pfkfb4	6-phosphofructo-2-kinase/fructose-2,6-bisphosphatase 4	1039793391	Carbohydrate Metabolism: Glycolysis and Gluconeogenesis;	Glycolysis;
ENSG00000111674	ENO2	0.134	ENSMUSG00000004267	Eno2	gamma-enolase	568940591	Carbohydrate Metabolism: Glycolysis and Gluconeogenesis;		Carbohydrates;	Glycolysis in the Cytoplasm;	Gluconeogenesis and Glycolysis; Glycolysis and TCA Cycle;
ENSG00000122863	CHST3	0.126	ENSMUSG00000057337	Chst3	carbohydrate sulfotransferase 3	1039733797	Amino Acid Metabolism: Glutamate, Proline, Hydroxyproline; Amino Acid Metabolism: Serine, Threonine, Cysteine, Methionine;	Mesaconate Pathway; Sulfur Metabolism;
ENSG00000182022	CHST15	0.117	ENSMUSG00000030930	Chst15	carbohydrate sulfotransferase 15	1039780313	Amino Acid Metabolism: Glutamate, Proline, Hydroxyproline; Amino Acid Metabolism: Serine, Threonine, Cysteine, Methionine;	Mesaconate Pathway; Sulfur Metabolism;
ENSG00000206190	ATP10A	0.103	ENSMUSG00000025324	Atp10a	phospholipid-transporting ATPase VA	157951686			Carbohydrates;	TCA Cycle in the Mitochondrial Matrix;
ENSG00000173598	NUDT4	0.071	ENSMUSG00000020029	Nudt4	diphosphoinositol polyphosphate phosphohydrolase 2 *	568968542
ENSG00000069849	ATP1B3	0.063	ENSMUSG00000032412	Atp1b3	sodium/potassium-transporting ATPase subunit beta-3	1039791993			Carbohydrates;	TCA Cycle in the Mitochondrial Matrix;
ENSG00000072682	P4HA2	0.049	ENSMUSG00000018906	P4ha2	prolyl 4-hydroxylase subunit alpha-2 precursor	568972124	Amino Acid Metabolism: Glutamate, Proline, Hydroxyproline;	Mesaconate Pathway;	Amino Acids;	Amino acids;
ENSG00000070669	ASNS	0.046	ENSMUSG00000029752	Asns	asparagine synthetase [glutamine-hydrolyzing]	568939636			Amino Acids;	Amino acids;
ENSG00000159399	HK2	0.045	ENSMUSG00000000628	Hk2	hexokinase-2	7305143	Carbohydrate Metabolism: Amino Sugar Derivatives; Carbohydrate Metabolism: Glycolysis and Gluconeogenesis;		Carbohydrates;	Glycolysis in the Cytoplasm;	Gluconeogenesis and Glycolysis; Gluconeogenesis and Glycolysis: Regulation; Glycolysis and TCA Cycle;
ENSG00000162630	B3GALT2	0.042	ENSMUSG00000033849	B3galt2	beta-1,3-galactosyltransferase 2	157266277			Lipids;	Phospholipids;
ENSG00000109610	SOD3	0.038	ENSMUSG00000072941	Sod3	extracellular superoxide dismutase [Cu-Zn] *	6755600
ENSG00000136010	ALDH1L2	0.032	ENSMUSG00000020256	Aldh1l2	10-formyltetrahydrofolate dehydrogenase ALDH1L2	755534371	Amino Acid Metabolism: Glutamate, Proline, Hydroxyproline; Amino Acid Metabolism: Histidine; Amino Acid Metabolism: Lysine; Carbohydrate Metabolism: Acidic Carbohydrate Derivatives; Carbohydrate Metabolism: Glycolysis and Gluconeogenesis; Carbohydrate Metabolism: Pyruvate Turnover; Lipid Metabolism: Carotenoids and Isoprenoids; Lipid Metabolism: Glyco- and Phospholipids; Steroid Metabolism: Chole…	Anaplerotic Reactions; Carotenoids; Glutamate Decarboxylation Pathway; Histidine Metabolism; Lysine Metabolism; Mesaconate Pathway; Porphyrins; Zoosterols;	Amino Acids; Vitamins, Co-Enzymes, and Hormones;	Amino acids; Isoprenoids;	Isoprene Metabolism; Products of Isoprene Metabolism; Pyrimidine Metabolism;
ENSG00000105655	ISYNA1	0.017	ENSMUSG00000019139	Isyna1	inositol-3-phosphate synthase 1	12963757	Carbohydrate Metabolism: Inositol;	Inositol Metabolism;	Carbohydrates;	Hexoses;
ENSG00000138735	PDE5A	0.010	ENSMUSG00000053965	Pde5a	cGMP-specific 3',5'-cyclic phosphodiesterase	568922793	Carbohydrate Metabolism: Di-and Polysaccharides;	Polysaccharides;
ENSG00000079459	FDFT1	0.009	ENSMUSG00000021273	Fdft1	squalene synthase	1039745489	Lipid Metabolism: Carotenoids and Isoprenoids;	Isoprenoids;	Lipids;	Steroids;	Products of Isoprene Metabolism;

## Sheet: headers
column headers	description
hs.id	human Ensembl identifier
hs.gene	human gene symbol
Elasticnet tumor score	elasticnet score to predict HB tumor as compared noncancerous liver tissue
mm.id	mouse Ensembl identifier
mm.gene	mouse gene symbol
Annotation	gene description
Biosytems.Pathway	Biosystem pathway identifier
Roche.sector	metabolic descriptor level 1
Roche.subsector	metabolic descriptor level 2
sigma.substrate	metabolic descriptor level 3
sigma.general.term	metabolic descriptor level 4
sigma.minimap	metabolic descriptor level 5
